# Supplementary material for: Dyslipidemia Increases the Risk of Incident Hypertension in a Large Taiwanese Population Follow-Up Study
Source: Nutrients. 2022 Aug 10;14(16):3277. doi: 10.3390/nu14163277 (PMC9416084; doi:10.3390/nu14163277)
Supplement: Supplementary file 1 [file nutrients-14-03277-s001.zip]

Archive with 1 entries (1 files):
- nutrients-1795641-supplementary.pdf
